# Supplementary material for: Machine Learning Approaches to Assess Soil Microbiome Dynamics and Bio‐Sustainability
Source: Physiol Plant. 2026 Jan 5;178(1):e70719. doi: 10.1111/ppl.70719 (PMC12766673; doi:10.1111/ppl.70719)
Supplement: Supplementary file 2 — Table S4: ppl70719‐sup‐0002‐TableS4.xlsx. [file PPL-178-e70719-s001.xlsx]

## Sheet: Sheet1
ITS dataset (microorganisms)	M t0 - M+O t0	C t0 - C+O t0	M+O t1	M t1	C+O t1	C t1	M+O t2	M t2	C+O t2	C t2	M+O t3	M t3	C+O t3	C t3	M+O t4	M t4	C+O t4	C t4	M+O t5	M t5	C+O t5	C t5
Actinomucor elegans	0	0.0338983	0	0	0	0	0.012477	0.00788202	0	0	0	0.0371603	0	0	0.013551	0	0	0.0116173	0	0	0	0
Actinomucor elegans var. kuwaitensis	0	0	0	0	0	0	0	0	0	0	0	0	0	0	0	0	0	0	0	0.00707547	0	0
Ascomycota	0	0	0.0065254	0	0	0.0112209	0.00861359	0.0101704	0.0210443	0.0268077	0	0	0.0091806	0	0	0.00656666	0	0	0.00784618	0	0	0
Aureobasidium pullulans	0	0	0	0	0	0	0	0	0	0	0	0	0	0	0	0.0109444	0	0	0	0	0	0
Basidiomycota	0	0	0	0	0	0	0.00785357	0.011251	0	0	0.0110419	0.0220466	0.00876953	0	0.00657017	0.0070817	0	0	0	0	0	0
Bolbitiaceae	0	0	0	0	0	0	0	0	0	0	0.0656344	0	0.0311044	0	0	0	0	0	0	0	0	0
Botryotrichum atrogriseum	0	0	0.00659267	0	0	0	0	0	0	0	0	0	0	0	0	0	0	0	0	0	0	0
Cladosporiaceae	0	0	0	0	0	0	0	0	0.021702	0.0281843	0	0	0	0	0	0	0	0	0.0148301	0	0	0
Cladosporium halotolerans	0	0	0.0126472	0	0.00782195	0	0	0	0	0	0	0	0	0	0	0	0	0	0	0	0	0
Cladosporium sp.	0	0	0.0123781	0	0.00725748	0	0	0	0.063133	0.0948413	0	0	0	0	0	0	0	0	0.0565615	0.0105775	0	0.00755653
Conocybe ceracea	0	0	0	0	0	0	0	0	0	0	0.0152983	0	0	0	0	0	0	0	0	0	0	0
Conocybe dunensis	0	0	0	0	0	0	0	0	0	0	0.117451	0	0.0445327	0	0	0	0	0	0	0	0	0
Conocybe fuscimarginata	0	0	0	0	0	0	0	0	0	0	0.0169638	0	0	0	0	0	0	0	0	0	0	0
Conocybe incarnata	0	0	0	0	0	0	0	0	0	0	0.0285609	0	0.0108249	0	0	0	0	0	0	0	0	0
Conocybe sp.	0	0	0	0	0	0	0	0	0	0	0.0507063	0	0.0131543	0	0	0	0	0	0	0	0	0
Coprinellus radians	0	0	0	0	0	0	0.0190639	0	0	0	0.0086978	0	0	0.0109464	0	0	0	0	0	0	0	0
Coprinellus verrucispermus	0.0267775	0.0363196	0	0	0	0	0	0	0	0	0	0	0	0	0	0	0	0	0	0	0	0
Didymella sp.	0	0	0	0	0	0	0	0	0.0121005	0.00891175	0	0	0	0	0	0	0	0	0.00629419	0	0	0
Epicoccum brasiliense	0	0	0	0	0	0	0	0	0.00749704	0.0126069	0	0	0	0	0	0	0	0	0.00698396	0	0	0
Epicoccum endophyticum	0	0	0	0	0	0	0	0	0	0	0	0	0	0	0	0	0	0	0.0803587	0.219554	0.108522	0.134721
Epicoccum nigrum	0	0.0266344	0	0	0	0	0	0	0.176115	0.206564	0	0	0	0	0	0	0	0	0.110019	0	0	0
Epicoccum phragmospora	0	0	0	0	0	0	0	0	0	0	0	0	0	0	0	0	0	0	0.047422	0.126501	0.048887	0.0459031
Epicoccum sp.	0	0	0	0	0	0	0	0	0.0117059	0.00970874	0	0	0	0	0	0	0	0	0.078548	0.192967	0.0992303	0.132972
Hypocreaceae	0	0	0.0760848	0.074422	0.0804774	0.0748765	0.0662487	0.0635647	0.0424832	0.0327489	0.0426871	0.0495008	0.0522061	0.081718	0.0797659	0.0810532	0.086392	0.0730448	0.0220728	0	0	0
Linnemannia amoeboidea	0	0	0	0	0	0	0.0077269	0.0104882	0	0	0.0185676	0.0346644	0.0327487	0.00820981	0.0117031	0	0	0	0	0.0100057	0	0
Linnemannia elongata	0.0480148	0.0387409	0	0	0	0	0	0	0	0	0	0	0	0	0	0	0	0	0	0	0	0
Linnemannia exigua	0.033241	0	0	0	0	0	0	0	0	0	0.0077725	0	0	0	0	0	0	0	0	0	0	0
Linnemannia gamsii	0.0313943	0	0	0	0	0	0	0	0	0	0.0149898	0.0144204	0.0091806	0	0	0	0	0	0	0	0	0
Mortierella alpina	0.486611	0.246973	0	0	0	0	0	0	0	0	0	0	0	0	0	0	0	0	0	0	0	0
Mortierella globalpina	0	0	0	0	0	0	0	0	0	0	0.011412	0.0159456	0.011647	0	0	0	0	0	0	0.00857633	0	0
Mortierella lapis	0	0	0	0	0	0	0.00848692	0.0111874	0	0	0.0313367	0.0500555	0.0417923	0.0112885	0.0141669	0	0	0.0080486	0	0.0114351	0	0
Mortierella sp.	0	0	0	0.00659604	0.00862834	0.00797459	0.0188739	0.0339436	0	0	0.0616865	0.0715474	0.0552206	0.0115545	0.0185813	0.0155154	0	0.0245254	0	0	0	0
Mortierellaceae	0	0	0	0	0	0	0	0.00699212	0	0	0	0.0124792	0	0	0	0	0	0	0	0	0	0
Mrakia sp.	0	0	0	0	0	0	0	0	0.0478758	0.0715838	0	0	0	0	0	0	0	0	0.0341438	0	0	0
Nectriaceae	0	0	0	0.00712906	0	0.0156669	0.00848692	0.00781846	0	0	0.0140645	0.0181642	0.0143875	0	0.00739144	0	0	0.0154138	0	0	0	0
Neodidymelliopsis sp.	0	0	0	0	0	0	0	0	0	0	0	0	0	0	0	0	0	0	0	0.0110778	0.00735039	0.00876896
Nothophoma acaciae	0	0	0	0	0	0	0	0	0	0.00760759	0	0	0	0	0	0	0	0	0.0107777	0.0107919	0.00651827	0.00890994
Nothophoma sp.	0	0	0	0	0	0	0	0	0.00854926	0.00927402	0	0	0	0	0	0	0	0	0.00707018	0	0	0
Paraconiothyrium brasiliense	0.0637119	0.0799031	0	0	0	0	0	0	0	0	0	0	0	0	0	0	0	0	0	0	0	0
Paramacroventuria ribis	0	0	0	0	0	0	0	0	0.0290675	0.0458629	0	0	0	0	0	0	0	0	0.0344887	0	0	0
Paramacroventuria sp.	0	0	0	0	0	0	0	0	0.0265685	0.0336908	0	0	0	0	0	0	0	0	0.0921711	0.19018	0.085639	0.103338
Pezizales	0	0	0	0	0	0	0.0107037	0	0	0	0.00795756	0	0.0117841	0	0	0	0	0	0	0	0	0
Plectosphaerella cucumerina	0	0	0	0	0	0	0	0	0	0	0	0.0205214	0.0117841	0	0	0.00656666	0	0	0	0	0	0
Podila minutissima	0.0295476	0.0823245	0	0	0	0	0	0	0	0	0	0	0	0	0	0	0	0	0	0	0	0
Preussia flanaganii	0.0221607	0.0290557	0	0	0	0	0	0	0	0	0	0	0	0	0	0	0	0	0	0	0	0
Pseudeurotium bakeri	0.175439	0.263923	0	0	0	0	0	0	0	0	0	0	0	0	0	0	0	0	0	0.0125786	0.0103322	0.012942
Pseudeurotium hygrophilum	0.033241	0.0363196	0	0	0	0.0122795	0.00671353	0.00750064	0	0	0.0101166	0.0098447	0	0	0	0	0	0.010858	0	0	0	0
Pseudeurotium sp.	0	0	0	0	0	0.0116443	0	0	0	0	0	0	0	0	0	0	0	0	0	0	0	0
Pyrenochaetopsis decipiens	0	0.0363196	0	0	0	0	0	0	0	0	0	0	0	0	0	0	0	0	0	0	0	0
Rhizopus arrhizus	0.0240074	0	0	0	0	0	0	0	0	0	0	0.0115086	0	0	0	0	0	0	0	0	0	0
Saccharomyces cerevisiae	0	0	0	0	0.0136683	0	0	0	0	0	0	0	0	0	0	0	0	0	0	0.00693253	0	0
Sporormiaceae	0	0	0	0	0	0.00748059	0	0	0	0	0.00764913	0.010538	0	0	0	0	0	0.0100228	0	0	0	0
Trichoderma asperellum	0	0	0.0106963	0.00979412	0.00866866	0.00973888	0.00893027	0.00769133	0	0	0	0	0	0.00893197	0.00893132	0.00907745	0.00969529	0	0	0	0	0
Trichoderma atroviride	0	0	0.0213925	0.023386	0.019192	0.0326041	0.0275508	0.0308924	0.011969	0	0.00949972	0.0122019	0.00931762	0.0218168	0.0157068	0.033284	0.0290859	0.0154138	0.016727	0.0138651	0.0549893	0.0515141
Trichoderma austrokoningii	0	0	0	0	0	0	0	0	0	0	0.00931466	0.0152524	0.0109619	0	0	0	0	0	0	0	0	0
Trichoderma caribbaeum	0	0	0	0	0	0	0	0	0	0	0	0	0	0	0	0	0	0	0	0.00893368	0.0221205	0.0214572
Trichoderma dorotheae	0	0	0	0	0	0	0	0	0	0	0	0	0	0	0	0	0	0	0	0	0.00887594	0.00953025
Trichoderma gamsii	0	0	0	0	0	0	0	0	0	0	0	0	0	0	0	0	0	0	0.0212968	0.00843339	0.0463907	0.0261941
Trichoderma koningiopsis	0	0	0.0261016	0.0291159	0.0254012	0.0258998	0.0193806	0.0204043	0.0163094	0.0110129	0.0156684	0.0207987	0.0189093	0.0280882	0.0245355	0.0317389	0.0353186	0.0234624	0.00784618	0	0	0
Trichoderma neokoningii	0	0	0	0	0	0	0	0	0	0	0	0	0	0	0	0	0	0	0.0168132	0.025586	0.0968726	0.0820504
Trichoderma ochroleucum	0	0	0.0773629	0.07782	0.0750746	0.0709951	0.065742	0.0665523	0.0444561	0.0299232	0.0344828	0.0428453	0.0498767	0.0736222	0.0770968	0.0739715	0.07485	0.0768413	0.021383	0	0	0
Trichoderma paucisporum	0	0	0	0	0	0	0	0	0	0	0	0	0.00959167	0	0	0	0	0	0	0	0	0
Trichoderma scalesiae	0	0	0	0	0	0	0	0	0	0	0	0	0	0	0	0	0	0	0	0	0.0137993	0.0118987
Trichoderma sp.	0	0	0.230272	0.240322	0.239698	0.248836	0.246944	0.244343	0.13008	0.103608	0.103818	0.115641	0.155522	0.229837	0.209321	0.219211	0.241286	0.213819	0.124763	0.124929	0.390472	0.342243
Trichoderma viride	0	0	0.185536	0.186288	0.179865	0.170572	0.156311	0.162535	0.102591	0.0684683	0.0799457	0.102191	0.101398	0.174496	0.169798	0.171956	0.17792	0.164768	0.056389	0	0	0
Unclassified Fungi	0	0	0.33441	0.345126	0.334247	0.300212	0.299892	0.296784	0.212811	0.176424	0.204676	0.312673	0.286106	0.339491	0.342881	0.333033	0.345452	0.352164	0.11114	0	0	0
Vacuiphoma ferulae	0	0	0	0	0	0	0	0	0.0139419	0.0221707	0	0	0	0	0	0	0	0	0.0140541	0	0	0
Westerdykella globosa	0.0258541	0.0895884	0	0	0	0	0	0	0	0	0	0	0	0	0	0	0	0	0	0	0	0
