# Supplementary material for: Machine Learning Approaches to Assess Soil Microbiome Dynamics and Bio‐Sustainability
Source: Physiol Plant. 2026 Jan 5;178(1):e70719. doi: 10.1111/ppl.70719 (PMC12766673; doi:10.1111/ppl.70719)
Supplement: Supplementary file 3 — Table S5: ppl70719‐sup‐0003‐TableS5.xlsx. [file PPL-178-e70719-s002.xlsx]

## Sheet: Sheet1
16S dataset (microorganisms)	M t0 - M+O t0	C t0 - C+O t0	M+O t1	M t1	C+O t1	C t1	M+O t2	M t2	C+O t2	C t2	M+O t3	M t3	C+O t3	C t3	M+O t4	M t4	C+O t4	C t4	M+O t5	M t5	C+O t5	C t5
Aciditerrimonas ferrireducens JCM 15389	0	0	0	0	0	0	0	0	0	0	0	0.0194399	0	0	0	0	0	0	0	0	0.0189626	0
Antarcticibacterium flavum	0	0	0.0593349	0.0380795	0	0	0	0	0	0	0	0	0	0	0	0	0	0	0	0	0	0
Arenimicrobium luteum	0	0	0	0	0	0	0.0313093	0.0348092	0	0.0226124	0.027931	0.0210599	0	0	0.0384972	0.0426626	0.0224233	0	0.0296639	0.0200882	0.0206633	0.0287954
Bacillus badius	0	0.0363636	0	0	0	0	0	0	0	0	0	0	0	0	0	0	0	0	0	0	0	0
Bacillus sp.	0	0	0.10476	0.0827815	0.100147	0.107018	0	0	0	0	0	0	0	0	0	0	0	0	0	0	0	0
Brevitalea deliciosa	0	0	0	0	0	0	0.0327324	0.035227	0	0.0200851	0.0268966	0.0247628	0	0	0.0361781	0.0441755	0.0195867	0	0.0268064	0.0202107	0.0189626	0.0225762
Brevitalea sp.	0	0	0	0	0	0	0	0	0	0	0	0	0	0	0.0241187	0.0245083	0	0	0	0	0	0
Candidatus Methylomirabilis oxyfera	0.234317	0.177778	0	0	0	0	0	0	0	0	0	0	0	0	0	0	0	0	0	0	0	0
Candidatus Udaeobacter copiosus	0.0590406	0	0	0	0	0	0	0	0	0	0	0	0	0	0	0	0	0	0	0	0	0
Chujaibacter soli	0	0	0	0.0351821	0.0321843	0.0438099	0	0	0	0	0	0	0	0	0	0	0	0	0	0	0	0
Cognatiluteimonas lumbrici	0	0	0	0	0.0344715	0.0455536	0	0	0	0	0	0	0	0	0	0	0	0	0	0	0	0
Cytobacillus spp.	0	0	0	0	0.0383924	0.032694	0	0	0	0	0	0	0	0	0	0	0	0	0	0	0	0
Gaiella occulta	0.114391	0.0484848	0.0778092	0.0840232	0.07025	0.0584133	0.0934535	0.0944027	0.100825	0.108007	0.114828	0.122194	0.117614	0.133068	0.0923006	0.107413	0.0926651	0.155034	0.102463	0.0815777	0.0889456	0.0874084
Gemmatimonas aurantiaca T-27	0	0	0	0	0	0	0.0341556	0.040518	0.0328034	0.0315243	0.0341379	0.0370285	0.0270982	0.0316069	0.0371058	0.0396369	0.0194516	0.0344755	0.0254456	0.022048	0.0287415	0.0389334
Gemmatimonas phototrophica	0	0	0	0.0364238	0	0.0316042	0.0341556	0.0374547	0.0380358	0.0325885	0.0296552	0.0314742	0.0282273	0.0308101	0.038961	0.0372163	0.0193165	0.0291878	0.0213635	0.022048	0.0230442	0.0305844
Gemmatirosa kalamazoonensis	0	0	0.0469463	0.0397351	0.0336546	0	0.0441176	0.048176	0.0336084	0.038175	0.042069	0.0483684	0.042341	0.0531208	0.0398887	0.0441755	0.0274213	0.0401861	0.0318411	0.0336845	0.0339286	0.04626
Geoalkalibacter ferrihydriticus	0	0	0	0	0	0	0	0	0	0	0	0	0	0	0	0	0	0	0.0163288	0	0	0
Limisphaera ngatamarikiensis	0	0	0	0	0	0	0	0	0	0	0	0	0	0	0.0269017	0.0281392	0	0	0	0	0	0
Longimicrobium terrae	0	0	0.0604216	0.0343543	0.0339814	0.0370532	0.0388994	0.0491507	0.0482995	0.0357808	0.0365517	0.0342513	0.0389537	0.0379814	0.0320037	0.0323752	0.0206673	0.0365905	0.0270785	0.0362567	0.0339286	0.0434486
Luteitalea pratensis	0.114391	0.0727273	0.0999783	0.101821	0.0601209	0.0523104	0.137571	0.142161	0.0746629	0.110402	0.157586	0.139782	0.121001	0.120053	0.153525	0.147655	0.0960421	0.112098	0.114301	0.109873	0.0992347	0.122253
Mesobacillus subterraneus	0	0	0	0	0.0281	0	0	0	0	0	0	0	0	0	0	0	0	0	0	0	0	0
Neobacillus cucumis	0	0	0	0	0.0400261	0.0401046	0	0	0	0	0	0	0	0	0	0	0	0	0	0	0	0
Neobacillus niacini	0	0.0343434	0	0	0	0	0	0	0	0	0	0	0	0	0	0	0	0	0	0	0	0
Nitrosospira multiformis	0	0	0	0	0	0	0	0	0.0289797	0	0	0	0	0	0	0	0	0	0	0	0	0
Nocardioides sp.	0	0	0	0	0.0370854	0.0283348	0	0	0	0	0	0	0	0	0	0	0	0	0	0	0	0
Nordella oligomobilis	0	0	0	0	0	0	0	0	0	0	0	0	0	0	0	0	0.106984	0.0448393	0.044768	0.0857423	0.0821429	0.0410632
Nordella sp.	0	0	0	0	0	0	0	0	0	0	0	0	0	0	0	0	0.228421	0.0930626	0.0899442	0.156663	0.149235	0.0768444
Noviluteimonas caseinilytica	0	0	0	0	0	0	0.0450664	0.0442774	0.0332059	0.0348497	0.0358621	0.0409627	0.0246519	0.0329349	0	0	0	0.0241117	0.0243571	0.0293974	0.0237245	0
Novilysobacter spongiicola	0	0	0	0.0645695	0	0	0	0	0	0	0	0	0	0	0	0	0	0	0	0	0	0
Ohtaekwangia koreensis	0	0	0	0	0	0	0.0227704	0	0	0.0196861	0	0	0	0	0.0296846	0	0	0	0	0	0.0227891	0.023769
Peribacillus asahii	0	0.0949495	0	0	0	0	0	0	0	0	0	0	0	0	0	0	0	0	0	0	0	0
Povalibacter uvarum	0	0	0	0	0	0	0	0	0	0	0.0251724	0.0224485	0.023711	0	0.025974	0.025416	0.016885	0	0.0171452	0.0230279	0.0261054	0.0201056
Priestia aryabhattai	0	0	0.0584656	0.044702	0.0573436	0.0640802	0	0	0	0	0	0	0	0	0	0	0	0	0	0	0	0
Priestia aryabhattai B8W22	0	0	0.0728103	0.0620861	0.0963895	0.0928509	0	0	0	0	0	0	0	0	0	0	0	0	0	0	0	0
Priestia megaterium	0	0	0.0491198	0.0438742	0.0545662	0.0577594	0	0	0	0	0	0	0	0	0	0	0	0	0	0	0	0
Priestia sp.	0	0	0	0	0.0383924	0.0342197	0	0	0	0	0	0	0	0	0	0	0	0	0	0	0	0
Pseudomonas fluorescens	0	0.0505051	0	0	0	0	0	0	0	0	0	0	0	0	0	0	0	0	0	0	0	0
Pseudomonas putida	0	0.0888889	0	0	0	0	0	0	0	0	0	0	0	0	0	0	0	0	0	0	0	0
Pseudomonas sp.	0	0	0	0	0	0	0	0	0.0225397	0	0	0	0	0	0	0	0	0	0	0	0	0
Pseudomonas umsongensis	0	0.0343434	0	0	0	0	0	0	0	0	0	0	0	0	0	0	0	0	0	0	0	0
Rhabdothermincola sediminis	0	0	0	0	0	0	0.0227704	0.0272904	0.0311934	0.028066	0.0231034	0.0247628	0.0289801	0.0300133	0	0	0.0202621	0.035533	0.0231324	0.0252327	0.0259354	0.0206168
Roseisolibacter agri	0	0	0	0.0389073	0	0.0329119	0.0355787	0.0359231	0.0279734	0.0272679	0.032069	0.0344828	0.0284155	0.0339973	0.0357143	0.0357035	0	0.0281303	0.0179616	0	0.0209184	0.0279434
Rossellomorea marisflavi	0	0	0	0	0	0.0353095	0	0	0	0	0	0	0	0	0	0	0	0	0	0	0	0
Salinimicrobium soli	0	0	0.0643338	0.0500828	0.0285901	0.0464255	0	0	0	0	0	0	0	0	0	0	0	0	0	0	0	0
Sphingomonas sediminicola	0	0	0	0	0	0	0.0218216	0	0	0	0	0	0	0	0	0	0	0	0	0	0	0
Sphingomonas sp.	0	0	0.0521626	0	0.035125	0.0348736	0.0351044	0.0306321	0.0420608	0.0383081	0.0293103	0.0310113	0.034061	0.0472776	0.0329314	0.0266263	0	0.0260152	0.0182338	0	0	0
Stenotrophobacter terrae	0	0.0424242	0	0	0	0	0	0	0	0	0	0	0	0	0	0	0	0	0	0	0	0
Tepidisphaera mucosa	0	0	0	0	0	0	0.0298861	0.0272904	0.0239485	0.0235435	0.0327586	0.0344828	0.0242755	0.0321381	0.0412801	0.0423601	0	0.0298223	0	0	0	0.0201056
Thermoanaerobaculum aquaticum	0	0	0	0	0	0	0	0	0	0	0	0	0	0	0	0	0	0	0.018642	0.0205781	0	0
Thiobacillus denitrificans	0	0.0444444	0	0	0	0	0	0	0.0269672	0	0	0	0	0	0	0	0	0	0	0	0	0
Thiobacillus sp.	0	0	0	0	0	0	0	0	0.047897	0.0301942	0	0	0.0233346	0.0350598	0	0	0	0	0	0	0	0
Thiobacillus thioparus	0.156827	0.109091	0	0	0	0	0	0	0.159388	0.102554	0	0	0.0803538	0.0839309	0	0	0.0210725	0.0319374	0	0	0.0217687	0.0347589
Thiobacillus thiophilus	0	0	0	0	0	0	0	0	0.0704367	0.0484171	0	0	0.0318028	0.039575	0	0	0	0	0	0	0	0
Thiobacter subterraneus	0	0	0	0	0	0	0.0313093	0.0224172	0	0	0.0265517	0.0226799	0.0286037	0	0.0282931	0.029652	0.0176955	0.0230541	0.0251735	0.033562	0.0243197	0.0299881
Tumebacillus ginsengisoli	0	0	0	0	0.0331645	0	0	0	0	0	0	0	0	0	0	0	0	0	0	0	0	0
Vicinamibacter silvestris	0.321033	0.165657	0.253858	0.208609	0.148015	0.124673	0.309298	0.309245	0.157174	0.247938	0.304138	0.291368	0.273805	0.258433	0.286642	0.292284	0.253411	0.255922	0.306572	0.28001	0.23665	0.284546
Vicinamibacter sp.	0	0	0	0	0	0	0	0.0210248	0	0	0.0213793	0.0194399	0.02277	0	0	0	0.0176955	0	0.0187781	0	0	0
Vreelandella sp.	0	0	0	0.0347682	0	0	0	0	0	0	0	0	0	0	0	0	0	0	0	0	0	0
